# Supplementary material for: Mendelian randomization analysis reveals fresh fruit intake as a protective factor for urolithiasis
Source: Hum Genomics. 2023 Oct 3;17:89. doi: 10.1186/s40246-023-00523-2 (PMC10548675; doi:10.1186/s40246-023-00523-2)
Supplement: Supplementary file 1 — Additional file 1. Supplementary Tables. [file 40246_2023_523_MOESM1_ESM.xlsx]

## Sheet: Table Legends
Tables	Legends
Supplementary Table 1	Causal estimates of food intake's effect on calculus of kidney and ureter with IVW method
Supplementary Table 2	Causal estimates of food intake's effect on calculus of lower urinary tract with IVW method
Supplementary Table 3	Causal estimates of food intake's effect on calculus of kidney and ureter with MR-Egger method
Supplementary Table 4	Causal estimates of food intake's effect on calculus of kidney and ureter with weighted-median method
Supplementary Table 5	Causal estimates of food intake's effect on calculus of lower urinary tract with MR-Egger method
Supplementary Table 6	Causal estimates of food intake's effect on calculus of lower urinary tract with weighted-median method
Supplementary Table 7	Horizontal pleiotropy estimated with MR-Egger intercept in MR analyses of food intakes's effects on calculus of kidney and ureter
Supplementary Table 8	Horizontal pleiotropy estimated with MR-Egger intercept in MR analyses of food intakes's effects on calculus of lower urinary tract
Supplementary Table 9	Heterogenity estimated in MR analyses of food intakes's effects on calculus of kidney and ureter
Supplementary Table 10	Heterogenity estimated in MR analyses of food intakes's effects on calculus of lower urinary tract
Supplementary Table 11	SNPs used in the MR analyses of food intakes's effects on calculus of kidney and ureter
Supplementary Table 12	SNPs used in the MR analyses of food intakes's effects on calculus of lower urinary tract
Supplementary Table 13	Causal estimates of calculus of kidney and ureter's effect on food intake with IVW method

## Sheet: Supplemenary Table 1
exposures	id.exposure	method	samplesize	SNPs	b	se	p-value	R2	F	q-value	OR	OR_CI_lower	OR_CI_upper
Tea intake	ukb-b-6066	Inverse variance weighted	447485	32	-0.837106	0.220516	0.000146972	0.00194	27.1543	0.00220457	0.432961	0.281023	0.667046
Fresh fruit intake	ukb-b-3881	Inverse variance weighted	446462	38	-1.0263	0.33711	0.00233135	0.00166	19.5377	0.0174851	0.358329	0.185067	0.693803
Non-oily fish intake	ukb-b-17627	Inverse variance weighted	460880	9	1.11909	0.894645	0.210981	0.00036	18.6157	1	3.06206	0.530244	17.6828
Dried fruit intake	ukb-b-16576	Inverse variance weighted	421764	30	-0.32668	0.271206	0.228379	0.00112	15.7614	0.85642	0.721315	0.423906	1.22738
Coffee intake	ukb-b-5237	Inverse variance weighted	428860	32	-0.310867	0.300552	0.300988	0.00236	31.7542	0.902963	0.732812	0.40659	1.32077
Processed meat intake	ukb-b-6324	Inverse variance weighted	461981	19	-0.270016	0.329897	0.41308	0.00062	15.1364	1	0.763367	0.399871	1.4573
Bread intake	ukb-b-11348	Inverse variance weighted	452236	24	0.225209	0.286051	0.431104	0.00096	18.0272	0.923795	1.25258	0.715015	2.19431
Lamb intake	ukb-b-14179	Inverse variance weighted	460006	25	-0.365229	0.468211	0.43536	0.00082	15.0406	0.8163	0.694038	0.277226	1.73753
Cheese intake	ukb-b-1489	Inverse variance weighted	451486	48	-0.109988	0.157453	0.484837	0.00145	13.688	0.808061	0.895845	0.65797	1.21972
Oily fish intake	ukb-b-2209	Inverse variance weighted	460443	42	-0.138209	0.20661	0.503535	0.00163	17.8875	0.755302	0.870917	0.580907	1.30571
Cereal intake	ukb-b-15926	Inverse variance weighted	441640	29	0.144162	0.296027	0.626265	0.00118	17.9189	0.853998	1.15507	0.646585	2.06344
Pork intake	ukb-b-5640	Inverse variance weighted	460162	10	-0.158998	0.505324	0.753031	0.00035	16.0884	0.941288	0.852998	0.316816	2.29662
Poultry intake	ukb-b-8006	Inverse variance weighted	461900	6	-0.186277	0.700752	0.790374	0.00019	14.4174	0.91197	0.830044	0.210188	3.27788
Cooked vegetable intake	ukb-b-8089	Inverse variance weighted	448651	12	-0.0212652	0.581944	0.970851	0.00046	17.2863	1	0.978959	0.312899	3.06285
Raw vegetable intake	ukb-b-1996	Inverse variance weighted	435435	9	-0.0105362	0.660533	0.987273	0.00031	14.9826	0.987273	0.989519	0.271124	3.61145

## Sheet: Supplemenary Table 2
exposures	id.exposure	method	sample size	SNPs	b	se	p-value	R2	F	q-value	OR	OR_CI_lower	OR_CI_upper
Fresh fruit intake	ukb-b-3881	Inverse variance weighted	446462	38	-1.39893	0.653595	0.0323255	0.00166	19.5377	0.484882	0.246861	0.0685648	0.888799
Pork intake	ukb-b-5640	Inverse variance weighted	460162	10	-2.48748	1.23969	0.0447998	0.00035	16.0884	0.335998	0.0831192	0.00731904	0.94395
Lamb intake	ukb-b-14179	Inverse variance weighted	460006	25	-1.51872	0.80033	0.0577472	0.00082	15.0406	0.288736	0.218993	0.0456222	1.0512
Coffee intake	ukb-b-5237	Inverse variance weighted	428860	32	-0.670144	0.535064	0.210404	0.00236	31.7542	0.789014	0.511635	0.179269	1.46021
Cooked vegetable intake	ukb-b-8089	Inverse variance weighted	448651	12	-1.24752	1.0344	0.227804	0.00046	17.2863	0.683412	0.287215	0.0378186	2.18126
Raw vegetable intake	ukb-b-1996	Inverse variance weighted	435435	9	1.6747	1.41455	0.236449	0.00031	14.9826	0.591123	5.33721	0.333597	85.39
Tea intake	ukb-b-6066	Inverse variance weighted	447,485	32	-0.459791	0.472279	0.330276	0.00194	27.1543	0.707734	0.631416	0.250209	1.59341
Non-oily fish intake	ukb-b-17627	Inverse variance weighted	460,880	9	1.43701	1.49677	0.337019	0.00036	18.6157	0.631911	4.2081	0.223875	79.0982
Bread intake	ukb-b-11348	Inverse variance weighted	452236	24	0.413269	0.558106	0.459006	0.00096	18.0272	0.76501	1.51175	0.506304	4.51387
Processed meat intake	ukb-b-6324	Inverse variance weighted	461981	19	-0.531373	0.802933	0.508106	0.00062	15.1364	0.762159	0.587797	0.121831	2.83595
Dried fruit intake	ukb-b-16576	Inverse variance weighted	421,764	30	-0.325755	0.682937	0.633369	0.00112	15.7614	0.863684	0.721982	0.189321	2.75331
Poultry intake	ukb-b-8006	Inverse variance weighted	461900	6	-0.573161	1.34127	0.669141	0.00019	14.4174	0.836426	0.563741	0.0406788	7.81252
Cheese intake	ukb-b-1489	Inverse variance weighted	451,486	48	0.104471	0.3605	0.771973	0.00145	13.688	0.890738	1.11012	0.547655	2.25027
Cereal intake	ukb-b-15926	Inverse variance weighted	441,640	29	-0.0546203	0.546038	0.92032	0.00118	17.9189	0.986058	0.946845	0.324699	2.76106
Oily fish intake	ukb-b-2209	Inverse variance weighted	460,443	42	-0.00962725	0.44213	0.982628	0.00163	17.8875	0.982628	0.990419	0.416361	2.35596

## Sheet: Supplementary Table 3
exposures	id.exposure	method	samplesize	SNPs	b	se	p-value	R2	F	q-value	OR	OR_CI_lower	OR_CI_upper
Dried fruit intake	ukb-b-16576	MR Egger	421764	30	-2.8306	1.18633	0.0215063	0.00175166	16.4445	0.322595	0.0589775	0.00576581	0.603272
Tea intake	ukb-b-6066	MR Egger	447485	32	-1.02685	0.507911	0.0487993	0.0025089	22.5078	0.365995	0.358132	0.132343	0.969139
Fresh fruit intake	ukb-b-3881	MR Egger	446462	38	-2.26625	1.19239	0.0625076	0.00243936	18.8207	0.312538	0.1037	0.0100183	1.07341
Bread intake	ukb-b-11348	MR Egger	452236	24	2.28472	1.37749	0.10728	0.00128697	17.6582	0.402301	9.82293	0.660234	146.145
Lamb intake	ukb-b-14179	MR Egger	460006	25	2.76304	1.97589	0.172252	0.00103787	14.9341	0.516757	15.848	0.329657	761.875
Cereal intake	ukb-b-15926	MR Egger	441640	29	-1.33445	1.19737	0.271723	0.00166866	17.5739	0.679307	0.263304	0.0251906	2.75217
Cheese intake	ukb-b-1489	MR Egger	451486	48	0.582091	0.661447	0.382038	0.00204297	13.59	0.818653	1.78978	0.489512	6.54387
Coffee intake	ukb-b-5237	MR Egger	428860	32	-0.538293	0.62192	0.391663	0.00282595	27.6192	0.734369	0.583744	0.172518	1.9752
Pork intake	ukb-b-5640	MR Egger	460162	10	2.46175	2.86579	0.408663	0.000424727	15.04	0.681106	11.7253	0.0426301	3225
Oily fish intake	ukb-b-2209	MR Egger	460443	42	0.540505	0.919556	0.558775	0.00244463	17.3571	0.838162	1.71687	0.283137	10.4107
Poultry intake	ukb-b-8006	MR Egger	461900	6	-10.1526	18.8524	0.606903	0.000290806	14.9288	0.827596	3.89762e-05	3.49423e-21	4.34758e+11
Processed meat intake	ukb-b-6324	MR Egger	461981	19	-0.873541	1.70302	0.613349	0.000752782	15.1311	0.766686	0.417471	0.0148248	11.7561
Cooked vegetable intake	ukb-b-8089	MR Egger	448651	12	-2.15263	6.5553	0.747164	0.000636993	16.8211	0.862112	0.116179	3.05595e-07	44168
Raw vegetable intake	ukb-b-1996	MR Egger	435435	9	0.632641	3.06276	0.838551	0.000701476	14.5546	0.898448	1.88258	0.00465245	761.768
Non-oily fish intake	ukb-b-17627	MR Egger	460880	9	0.63038	4.49017	0.891139	0.00044573	17.1262	0.891139	1.87832	0.000282916	12470.5

## Sheet: Supplementary Table 4
exposures	id.exposure	method	samplesize	SNPs	b	se	p-value	R2	F	q-value	OR	OR_CI_lower	OR_CI_upper
Fresh fruit intake	ukb-b-3881	Weighted median	446462	38	-1.21912	0.402525	0.00245619	0.00166	19.5377	0.0368428	0.295489	0.134247	0.650396
Coffee intake	ukb-b-5237	Weighted median	428860	32	-0.673788	0.289721	0.0200374	0.00236	31.7542	0.15028	0.509774	0.28891	0.899483
Tea intake	ukb-b-6066	Weighted median	447485	32	-0.53219	0.230382	0.0208867	0.00194	27.1543	0.104433	0.587317	0.37391	0.922526
Oily fish intake	ukb-b-2209	Weighted median	460443	42	-0.461377	0.245669	0.0603747	0.00163	17.8875	0.226405	0.630415	0.389502	1.02034
Raw vegetable intake	ukb-b-1996	Weighted median	435435	9	-0.997492	0.686024	0.145941	0.00031	14.9826	0.437823	0.368803	0.0961258	1.41498
Cereal intake	ukb-b-15926	Weighted median	441640	29	0.462405	0.318595	0.146672	0.00118	17.9189	0.366679	1.58789	0.850406	2.96492
Bread intake	ukb-b-11348	Weighted median	452236	24	0.41294	0.362539	0.254694	0.00096	18.0272	0.545773	1.51125	0.742571	3.07565
Cheese intake	ukb-b-1489	Weighted median	451486	48	-0.233389	0.216997	0.282133	0.00145	13.688	0.528999	0.791845	0.517522	1.21158
Non-oily fish intake	ukb-b-17627	Weighted median	460880	9	0.478529	0.741979	0.518969	0.00036	18.6157	0.864948	1.6137	0.37691	6.90889
Cooked vegetable intake	ukb-b-8089	Weighted median	448651	12	-0.380665	0.592741	0.520736	0.00046	17.2863	0.781104	0.683407	0.213859	2.18389
Poultry intake	ukb-b-8006	Weighted median	461900	6	-0.429652	0.794245	0.588538	0.00019	14.4174	0.802552	0.650736	0.137192	3.0866
Processed meat intake	ukb-b-6324	Weighted median	461981	19	0.0686558	0.404065	0.865079	0.00062	15.1364	1	1.07107	0.485143	2.36463
Lamb intake	ukb-b-14179	Weighted median	460006	25	-0.0684705	0.478301	0.886169	0.00082	15.0406	1	0.933821	0.365701	2.38452
Dried fruit intake	ukb-b-16576	Weighted median	421764	30	0.0182731	0.329382	0.955759	0.00112	15.7614	1	1.01844	0.534023	1.94228
Pork intake	ukb-b-5640	Weighted median	460162	10	-0.0221057	0.667792	0.973593	0.00035	16.0884	0.973593	0.978137	0.264219	3.62106

## Sheet: Supplemenary Table 5
exposures	id.exposure	method	samplesize	SNPs	b	se	p-value	R2	F	q-value	OR	OR_CI_lower	OR_CI_upper
Fresh fruit intake	ukb-b-3881	MR Egger	446462	38	-5.05833	2.31456	0.0330557	0.00166	19.5377	0.495836	0.00635619	6.80774e-05	0.593458
Dried fruit intake	ukb-b-16576	MR Egger	421764	30	-5.49195	3.04305	0.0781191	0.00112	15.7614	0.585893	0.00411979	1.05823e-05	1.60387
Bread intake	ukb-b-11348	MR Egger	452236	24	3.80793	2.73982	0.174477	0.00096	18.0272	0.872383	45.057	0.209691	9681.56
Coffee intake	ukb-b-5237	MR Egger	428860	32	-1.2921	1.10457	0.248686	0.00236	31.7542	0.932574	0.274694	0.0315227	2.39373
Tea intake	ukb-b-6066	MR Egger	447485	32	-0.912814	1.08808	0.405673	0.00194	27.1543	1	0.401393	0.0475746	3.38661
Oily fish intake	ukb-b-2209	MR Egger	460443	42	-0.940036	1.97202	0.635234	0.00163	17.8875	1	0.390614	0.00818717	18.6364
Cheese intake	ukb-b-1489	MR Egger	451486	48	0.708531	1.51474	0.641498	0.00145	13.688	1	2.031	0.104314	39.544
Lamb intake	ukb-b-14179	MR Egger	460006	25	-1.36639	3.46972	0.696511	0.00082	15.0406	1	0.255027	0.000283858	229.124
Pork intake	ukb-b-5640	MR Egger	460162	10	-1.92961	7.00087	0.787946	0.00035	16.0884	1	0.145205	1.59484e-07	132205
Raw vegetable intake	ukb-b-1996	MR Egger	435435	9	1.30055	6.58349	0.845497	0.00031	14.9826	1	3.67131	9.13779e-06	1.47503e+06
Non-oily fish intake	ukb-b-17627	MR Egger	460880	9	-1.39169	7.46391	0.855815	0.00036	18.6157	1	0.248654	1.10201e-07	561051
Cereal intake	ukb-b-15926	MR Egger	441640	29	0.372809	2.25312	0.869413	0.00118	17.9189	1	1.45181	0.0175395	120.171
Processed meat intake	ukb-b-6324	MR Egger	461981	19	0.549458	4.14825	0.895885	0.00062	15.1364	1	1.73231	0.000509992	5884.24
Poultry intake	ukb-b-8006	MR Egger	461900	6	0.56329	34.4222	0.987401	0.00019	14.4174	1	1.75644	8.78769e-30	3.51069e+29
Cooked vegetable intake	ukb-b-8089	MR Egger	448651	12	-0.112144	11.3253	0.99223	0.00046	17.2863	0.99223	0.893915	2.04665e-10	3.90436e+09

## Sheet: Supplemenary Table 6
exposures	id.exposure	method	samplesize	SNPs	b	se	p-value	R2	F	q-value	OR	OR_CI_lower	OR_CI_upper
Fresh fruit intake	ukb-b-3881	Weighted median	446462	38	-2.07224	0.978681	0.0342278	0.00166	19.5377	0.513417	0.125904	0.0184913	0.857253
Pork intake	ukb-b-5640	Weighted median	460162	10	-3.3282	1.69373	0.0494128	0.00035	16.0884	0.370596	0.0358574	0.00129672	0.991546
Cooked vegetable intake	ukb-b-8089	Weighted median	448651	12	-1.99702	1.45517	0.169953	0.00046	17.2863	0.849763	0.13574	0.00783497	2.35167
Lamb intake	ukb-b-14179	Weighted median	460006	25	-1.335	1.13144	0.238038	0.00082	15.0406	0.892642	0.263159	0.0286494	2.41725
Non-oily fish intake	ukb-b-17627	Weighted median	460880	9	-1.80771	1.71036	0.290551	0.00036	18.6157	0.871654	0.16403	0.0057416	4.68613
Coffee intake	ukb-b-5237	Weighted median	428860	32	-0.680232	0.665872	0.306986	0.00236	31.7542	0.767466	0.5065	0.137334	1.86802
Poultry intake	ukb-b-8006	Weighted median	461900	6	-1.81505	1.78832	0.310133	0.00019	14.4174	0.66457	0.16283	0.00489196	5.41985
Tea intake	ukb-b-6066	Weighted median	447485	32	-0.596318	0.588031	0.310538	0.00194	27.1543	0.582259	0.550836	0.173972	1.74407
Processed meat intake	ukb-b-6324	Weighted median	461981	19	-0.807156	1.01933	0.428447	0.00062	15.1364	0.714078	0.446125	0.0605046	3.28946
Cereal intake	ukb-b-15926	Weighted median	441640	29	0.324683	0.751567	0.665736	0.00118	17.9189	0.998604	1.38359	0.317147	6.03608
Cheese intake	ukb-b-1489	Weighted median	451486	48	0.179318	0.525221	0.732792	0.00145	13.688	0.999261	1.1964	0.427366	3.3493
Dried fruit intake	ukb-b-16576	Weighted median	421764	30	-0.242632	0.852713	0.775995	0.00112	15.7614	0.969994	0.78456	0.147497	4.17321
Bread intake	ukb-b-11348	Weighted median	452236	24	0.135989	0.762405	0.858434	0.00096	18.0272	0.990501	1.14567	0.257091	5.10542
Oily fish intake	ukb-b-2209	Weighted median	460443	42	-0.109505	0.627959	0.861564	0.00163	17.8875	0.923105	0.896277	0.261766	3.06882
Raw vegetable intake	ukb-b-1996	Weighted median	435435	9	-0.137664	1.70354	0.935593	0.00031	14.9826	0.935593	0.871392	0.0309124	24.5637

## Sheet: Supplementary Table 7
exposures	id.exposure	egger_intercept	se	p-value
Bread intake	ukb-b-11348	-0.0294198	0.0192656	0.136885
Cereal intake	ukb-b-15926	0.0213843	0.0167874	0.210077
Cheese intake	ukb-b-1489	-0.011679	0.010842	0.285313
Coffee intake	ukb-b-5237	0.00416002	0.0099297	0.677389
Cooked vegetable intake	ukb-b-8089	0.0219569	0.067249	0.748556
Dried fruit intake	ukb-b-16576	0.0312172	0.0144293	0.0361084
Fresh fruit intake	ukb-b-3881	0.0117597	0.0108487	0.283025
Lamb intake	ukb-b-14179	-0.03426	0.0210547	0.114155
Non-oily fish intake	ukb-b-17627	0.0061158	0.0549522	0.913586
Oily fish intake	ukb-b-2209	-0.0101545	0.0134037	0.45152
Pork intake	ukb-b-5640	-0.027552	0.0296506	0.372716
Poultry intake	ukb-b-8006	0.107336	0.202884	0.613125
Processed meat intake	ukb-b-6324	0.0091907	0.0254225	0.721324
Raw vegetable intake	ukb-b-1996	-0.00667956	0.031021	0.83181
Tea intake	ukb-b-6066	0.00379161	0.00912464	0.679602

## Sheet: Supplemenary Table 8
exposures	id.exposure	egger_intercept	se	p-value
Bread intake	ukb-b-11348	-0.0485019	0.038325	0.215106
Cereal intake	ukb-b-15926	-0.00618245	0.0315945	0.84585
Cheese intake	ukb-b-1489	-0.0101965	0.0248341	0.682706
Coffee intake	ukb-b-5237	0.0113846	0.0176507	0.52244
Cooked vegetable intake	ukb-b-8089	-0.0116954	0.116172	0.921143
Dried fruit intake	ukb-b-16576	0.0643799	0.0369975	0.0889924
Fresh fruit intake	ukb-b-3881	0.0347116	0.0210615	0.10493
Lamb intake	ukb-b-14179	-0.00166825	0.0369745	0.964312
Non-oily fish intake	ukb-b-17627	0.0353956	0.0913381	0.706489
Oily fish intake	ukb-b-2209	0.0139226	0.0287487	0.629862
Pork intake	ukb-b-5640	-0.00586251	0.0724073	0.936924
Poultry intake	ukb-b-8006	-0.0122395	0.370444	0.974565
Processed meat intake	ukb-b-6324	-0.0164599	0.0619254	0.792984
Raw vegetable intake	ukb-b-1996	0.0038851	0.0666796	0.954146
Tea intake	ukb-b-6066	0.00905314	0.019552	0.645436

## Sheet: Supplementary Table 9
exposures	id.exposure	method	Q	Q_df	Q_pval	SNPs
Bread intake	ukb-b-11348	Inverse variance weighted	57.4005	32	0.00381672	24
Cereal intake	ukb-b-15926	Inverse variance weighted	91.4979	41	1.01497e-05	29
Cheese intake	ukb-b-1489	Inverse variance weighted	87.2246	67	0.049134	48
Coffee intake	ukb-b-5237	Inverse variance weighted	125.91	43	4.58079e-10	32
Cooked vegetable intake	ukb-b-8089	Inverse variance weighted	34.5706	16	0.00454809	12
Dried fruit intake	ukb-b-16576	Inverse variance weighted	70.7431	44	0.0064491	30
Fresh fruit intake	ukb-b-3881	Inverse variance weighted	103.468	57	0.000163858	38
Lamb intake	ukb-b-14179	Inverse variance weighted	72.2972	31	3.79638e-05	25
Non-oily fish intake	ukb-b-17627	Inverse variance weighted	46.9068	11	2.23397e-06	9
Oily fish intake	ukb-b-2209	Inverse variance weighted	115.028	64	9.54624e-05	42
Pork intake	ukb-b-5640	Inverse variance weighted	13.6326	12	0.324784	10
Poultry intake	ukb-b-8006	Inverse variance weighted	14.9259	8	0.0606026	6
Processed meat intake	ukb-b-6324	Inverse variance weighted	38.2861	22	0.0170126	19
Raw vegetable intake	ukb-b-1996	Inverse variance weighted	49.8254	20	0.000234584	9
Tea intake	ukb-b-6066	Inverse variance weighted	121.788	49	3.94796e-08	32

[truncated: 4 more sheets: Supplemenary Table 10, Supplementary Table 11, Supplemenary Table 12, Supplemenary Table 13]
